# Supplementary material for: Heterosis for Resistance to Insect Herbivores in a 3-Line Hybrid Rice System
Source: Insects. 2024 Feb 28;15(3):164. doi: 10.3390/insects15030164 (PMC10970888; doi:10.3390/insects15030164)
Supplement: Supplementary file 1 [file insects-15-00164-s001.zip]

Archive with 1 entries (1 files):
- insects-2839492-supplementary.pdf
